# Supplementary material for: Development of shielding evaluation and management program for O-ring type linear accelerators
Source: Sci Rep. 2024 May 10;14:10719. doi: 10.1038/s41598-024-60362-6 (PMC11087655; doi:10.1038/s41598-024-60362-6)
Supplement: Supplementary file 1 — Supplementary Information. [file 41598_2024_60362_MOESM1_ESM.xlsx]

## Sheet: use factor
Equipment	Equipment	Gantry angle	ORSE results	Safety management report			% diff
Unity	Unity	0°	0.278	0.31	-10.3226		10.3226
		90°	0.245	0.213	15.0235		15.0235
		180°	0.236	0.263	-10.2662		10.2662
		270°	0.241	0.213	13.1455		13.1455
Halcyon	Halcyon	0°	0.354	0.31	14.1935		14.1935
		90°	0.258	0.213	21.1268		21.1268
		180°	0.175	0.263	-33.4601		33.4601
		270°	0.213	0.213	0		0
Tomotheray 1	Tomotheray 1	0°	0.235	0.31	-24.1935		24.1935
		90°	0.257	0.213	20.6573		20.6573
		180°	0.254	0.263	-3.42205		3.42205
		270°	0.254	0.213	19.2488		19.2488
Tomotheray 2	Tomotheray 2	0°	0.233	0.31	-24.8387		24.8387
		90°	0.256	0.213	20.1878		20.1878
		180°	0.255	0.263	-3.04183		3.04183
		270°	0.256	0.213	20.1878		20.1878
						mean	15.8322
						std	8.67056
						max	33.4601
						min	0

## Sheet: Transmitted Dose
		Institution	Treatment room	Point	Beam type	Dose limit (mSv/week)	Measures (mSv/week)
							Measures	ORSE	Safety management report
		A	Unity	1	Primary	0.4	0.00057	0.00104	0.00056
				2	Primary	0.4	0.00027	0.00063	0.00056
				3	Secondary	0.02	0.00089	0.00032	0.00524
				4	Secondary	0.02	0.00094	0.00151	0.00564
		B	Halcyon	1	Primary	0.4	<0.00001	0.00026	0.00015
				2	Secondary	0.02	0.00024	0.00059	0.0036
				3	Secondary	0.02	0.00012	6e-05	0.00023
				4	Secondary	0.02	8e-05	0.00011	0.00011
		C	Tomotheray 1	1	Primary	0.02	<0.00001	0.00913	<0.00001*
				2	Secondary	0.02	<0.00001	0.00322	<0.00001*
				3	Secondary	0.4	0.00052	0.00295	0.00014
				4	Secondary	0.4	0.00113	0.00112	0.01889
		C	Tomotheray 2	1	Primary	0.02	3e-05	0.00101	5e-05
				2	Secondary	0.4	0.00941	0.0061	0.02033
				3	Secondary	0.02	0.00157	0.00058	0.00191
				4	Secondary	0.4	0.00031	0.00109	0.0201

## Sheet: Workload
			Beam type	Workload (Gy/week)
				Unity	Halcyon	Tomotherapy 1	Tomotherapy 2
			Primary	970.5	513	525.8	522.6
			Secondary	3202.7	1773.3	4242.5	3912

## Sheet: ratio energy
		Item		Unity	Halcyon	Tomotherapy 1	Tomotherapy 2
		Treatment technique	IMRT	1	0.62	-	-
			VMAT	-	0.38	1	1
		Energy		7 MV FFF	6 MV FFF	6 MV FFF	6 MV FFF

## Sheet: Treat Patients
				Treatment room	Item	ORSE results	Safety management report
				Unity	Number of patients	18	80
					Work load (Gy/wk)	833	6000
					calculate: 18 + (6000-883)/49 = 122
					Maximum number of treatable patients	122
				Halcyon	Number of patients	49	100
					Work load (Gy/wk)	1773	15000
					calculate: 49 + (15000-1773)/49 = 318
					Maximum number of treatable patients	318 >> 49 (safe)
				Tomotherapy 1	Number of patients	22	40
					Work load (Gy/wk)	4242	9000
					calculate: 22 + (9000-4242)/192.8 = 45
					Maximum number of treatable patients	45
				Tomotherapy 2	Number of patients	22	40
					Work load (Gy/wk)	3912	9000
					calculate: 22 + (9000-3912)/177.8 = 50
					Maximum number of treatable patients	50

## Sheet: wall
			Treatment room	Point	Beam type	Shield wall thickness (cm)
						ORSE results	safety management report
						Concrete	*Concrete	Concrete	Steel	Lead
			Unity	1	Primary	76.5	165.8	79	0	15
				2	Primary	75.1	165.8	79	0	15
				3	Secondary	7	148.9	120	0	5
			Halcyon	1	Primary	38.8	262.6	163	2	17.2
				2	Secondary	26.4	120	163	0	0
				3	Secondary	14.9	124.4	140	0	0
			Tomotherapy 1	1	Primary	24.8	315.3	240	0	13
				2	Secondary	13.6	240	240	0	0
				3	Secondary	66.5	100	100	0	0
			Tomotherapy 2	1	Primary	85.2	212.6	120	0	16
				2	Secondary	64.3	120.7	120.7	0	0
				3	Secondary	13.9	149	149	0	0
